# Supplementary material for: Analysis of MTNR1A Genetic Polymorphisms and Their Association with the Reproductive Performance Parameters in Two Mediterranean Sheep Breeds
Source: Animals (Basel). 2023 Jan 28;13(3):448. doi: 10.3390/ani13030448 (PMC9913639; doi:10.3390/ani13030448)
Supplement: Supplementary file 1 [file animals-13-00448-s001.zip]

Archive with 1 entries (1 files):
- animals-2127669-supplementary.pdf
